# Supplementary material for: Aspirin Eugenol Ester Alleviates Vascular Endothelial Ferroptosis by Enhancing Antioxidant Ability and Inhibiting the JNK/c-Jun/NCOA4/FTH Signaling Pathway
Source: Antioxidants (Basel). 2025 Oct 10;14(10):1220. doi: 10.3390/antiox14101220 (PMC12561717; doi:10.3390/antiox14101220)
Supplement: Supplementary file 1 [file antioxidants-14-01220-s001.zip]

Archive with 1 entries (1 files):
- antioxidants-3891403-supplementary.pdf
